# Supplementary material for: EST79232 and EST79376, Two Novel Sigma-1 Receptor Ligands, Exert Neuroprotection on Models of Motoneuron Degeneration
Source: Int J Mol Sci. 2022 Jun 16;23(12):6737. doi: 10.3390/ijms23126737 (PMC9223397; doi:10.3390/ijms23126737)
Supplement: Supplementary file 1 [file ijms-23-06737-s001.zip]

Archive with 1 entries (1 files):
- ijms-1751272-supplementary.pdf
